# Supplementary material for: Enabling High Activity Catalyst Co3O4@CeO2 for Propane Catalytic Oxidation via Inverse Loading
Source: Molecules. 2023 Aug 7;28(15):5930. doi: 10.3390/molecules28155930 (PMC10421505; doi:10.3390/molecules28155930)
Supplement: Supplementary file 1 [file molecules-28-05930-s001.zip]

Archive with 1 entries (1 files):
- molecules-2452086-supplementary.pdf
